# Supplementary material for: Cancer Growth and Invasion Are Increased in the Tight Skin (TSK) Mouse
Source: Cancers (Basel). 2025 Sep 9;17(18):2943. doi: 10.3390/cancers17182943 (PMC12468543; doi:10.3390/cancers17182943)
Supplement: Supplementary file 1 [file cancers-17-02943-s001.zip]

Archive with 4 entries (4 files):
- Suppl Figures Cancers revised.pdf
- Table S1.xlsx
- Table S2.xlsx
- Table S3.xlsx
