# Supplementary material for: Cancer Growth and Invasion Are Increased in the Tight Skin (TSK) Mouse
Source: Cancers (Basel). 2025 Sep 9;17(18):2943. doi: 10.3390/cancers17182943 (PMC12468543; doi:10.3390/cancers17182943)
Supplement: Supplementary file 1 [file cancers-17-02943-s001.zip › Table S1.xlsx]

## Sheet: Table S1.  Bulk DEG TSK vs WT
Table S1. Differentially expressed genes in TSK and WT dorsal skin, bulk RNA-seq
UPREGULATED IN TSK SKIN >2.5 fold
Gene name	P-value (FBN vs WT)	FDR step up (FBN vs WT)	Fold change (FBN vs WT)	LSMean(FBN) (FBN vs WT)	LSMean(WT) (FBN vs WT)
Fbn1	6.34048e-42	8.20521e-38	7.13315	1942.99	272.388
Ccn3	1.3898e-29	8.99269e-26	24.2002	41.627	1.72011
Retnla	3.24218e-21	1.39857e-17	13.0017	94.1412	7.24067
Mfap5	6.06243e-21	1.96135e-17	7.51999	89.0786	11.8456
Pi16	9.72596e-21	2.51727e-17	11.0388	178.336	16.1553
Ildr2	1.75379e-20	3.78263e-17	10.678	49.9969	4.68222
Fstl1	3.05045e-20	5.63941e-17	4.44396	626.414	140.958
Heg1	3.99231e-20	6.45806e-17	4.69698	519.617	110.628
Hp	5.56046e-19	7.99533e-16	5.83093	186.341	31.9574
Sfrp2	1.02883e-18	1.33141e-15	12.0158	48.684	4.05167
Col14a1	1.40691e-18	1.65517e-15	5.49342	320.029	58.2568
Islr2	2.53567e-17	2.73451e-14	13.0443	33.4391	2.5635
Cd248	2.95917e-17	2.94574e-14	5.54486	135.464	24.4306
Fn1	7.59695e-17	6.66608e-14	4.17096	1159.06	277.889
Dact2	7.72669e-17	6.66608e-14	20.9136	23.7524	1.13574
Htra3	3.79781e-16	3.07172e-13	5.56845	157.976	28.3698
Emilin2	1.00477e-15	7.64868e-13	5.7565	95.8717	16.6545
Smpd3	3.96333e-15	2.84941e-12	7.46014	65.5019	8.78026
C4b	2.78235e-14	1.89507e-11	4.94448	304.267	61.5368
Trf	5.91531e-14	3.8275e-11	5.74475	201.913	35.1474
Prelp	6.83608e-14	4.21265e-11	4.54154	133.337	29.3595
Aldh1a3	7.1721e-14	4.21882e-11	12.2525	34.2225	2.7931
Eln	2.90147e-13	1.5645e-10	3.77506	280.662	74.3465
Dpp4	8.41501e-13	4.35595e-10	6.27254	42.7755	6.81949
Scara3	1.12088e-12	5.57895e-10	6.5028	37.735	5.80289
Lor	2.68348e-12	1.28618e-09	4.09161	157.575	38.5118
Lrrn4cl	3.13233e-12	1.41579e-09	5.07397	71.8569	14.1619
Efemp1	3.17271e-12	1.41579e-09	5.54638	55.7847	10.0579
Slc1a5	3.88928e-12	1.67771e-09	5.25782	189.523	36.0458
Scara5	5.95641e-12	2.48651e-09	5.19532	82.7081	15.9197
Anxa3	2.83212e-11	1.14533e-08	4.89631	58.0651	11.859
Adamts5	3.75279e-11	1.42838e-08	4.01878	67.3598	16.7613
Igfbp4	5.29084e-11	1.95625e-08	3.66769	159.591	43.5127
Krtdap	6.26143e-11	2.25081e-08	3.96239	119.332	30.1161
Adamts15	7.32881e-11	2.5633e-08	4.93489	40.7359	8.25467
Cst6	1.00192e-10	3.41207e-08	4.74291	95.2579	20.0843
Nid1	1.11514e-10	3.70026e-08	3.42912	573.924	167.368
Nnat	1.54246e-10	4.99024e-08	17.463	32.2957	1.84938
Dbn1	3.82454e-10	1.17841e-07	4.52057	55.6374	12.3076
Akap12	4.05893e-10	1.22155e-07	4.05456	66.0892	16.3
Lep	4.48112e-10	1.31796e-07	14.0672	27.4511	1.95143
Ccdc80	5.2442e-10	1.50811e-07	3.7572	209.351	55.7198
Myh2	7.69323e-10	2.16431e-07	2.97842	1641.62	551.17
Ddr2	9.50926e-10	2.61828e-07	3.3888	246.083	72.6165
Ebf1	1.18117e-09	3.05711e-07	3.64514	76.4916	20.9846
Gfpt2	1.16292e-09	3.05711e-07	4.64838	59.6716	12.8371
Sod3	3.58181e-09	9.08867e-07	3.78078	71.5423	18.9226
Cmah	4.25433e-09	1.05876e-06	3.67109	76.8389	20.9308
Chst1	5.39727e-09	1.31785e-06	7.6427	27.0916	3.54476
Sulf1	5.8399e-09	1.39952e-06	3.98145	59.047	14.8305
Kctd12	6.76775e-09	1.59239e-06	2.83767	127.303	44.8618
Sparc	6.97465e-09	1.61177e-06	2.73664	1544.04	564.211
Bmp1	7.36204e-09	1.67144e-06	2.8621	146.592	51.2182
Axl	7.98418e-09	1.78144e-06	2.80195	250.953	89.5639
Fndc1	9.20287e-09	2.01855e-06	3.71595	245.622	66.0994
Pla1a	1.07969e-08	2.32871e-06	9.52315	17.437	1.83101
Pcolce2	1.31513e-08	2.79001e-06	5.58635	38.1743	6.8335
F13a1	1.34823e-08	2.8141e-06	3.72491	166.581	44.7208
Timp2	1.46537e-08	3.01006e-06	2.95465	338.799	114.666
Slit3	1.67205e-08	3.38093e-06	2.92911	118.862	40.5795
Col3a1	1.83998e-08	3.66325e-06	2.94261	9435.39	3206.47
Lbp	2.35828e-08	4.62402e-06	7.12154	32.795	4.60504
Pamr1	2.79255e-08	5.39379e-06	4.58103	32.9403	7.19059
Trarg1	3.39937e-08	6.37554e-06	10.0189	34.3339	3.42693
Cdsn	3.45888e-08	6.39448e-06	3.28225	141.296	43.0484
Tnxb	3.52728e-08	6.40959e-06	2.6682	1422	532.942
Mmp11	3.56611e-08	6.40959e-06	6.59441	50.047	7.58931
Asprv1	3.7651e-08	6.67454e-06	3.32194	133.168	40.0875
Lama4	4.04878e-08	7.08043e-06	2.72355	111.141	40.8073
Dpt	4.25329e-08	7.33891e-06	2.87734	127.159	44.1934
Gas7	4.47786e-08	7.62474e-06	2.88075	310.304	107.716
Lyve1	5.59581e-08	9.28402e-06	5.75224	49.9215	8.67862
Ugdh	6.27824e-08	1.02844e-05	3.29467	77.6413	23.5657
Meg3	7.38281e-08	1.16513e-05	3.30906	249.909	75.5225
Fads3	7.37916e-08	1.16513e-05	5.11844	35.3294	6.90238
Fcna	7.79479e-08	1.21533e-05	7.22234	23.799	3.2952
Lamb1	9.53306e-08	1.46866e-05	2.55234	130.803	51.2485
Wnt10b	9.84005e-08	1.49812e-05	8.55373	14.0055	1.63736
Cadm3	1.09113e-07	1.64189e-05	4.11446	63.2401	15.3702
Adam33	1.13291e-07	1.68517e-05	5.05962	35.1028	6.93782
Kprp	1.14625e-07	1.68564e-05	3.2112	102.62	31.957
Cfh	1.23314e-07	1.79303e-05	4.25871	71.9057	16.8844
Ntn1	1.54732e-07	2.15193e-05	3.92617	54.0415	13.7644
Dact1	1.55984e-07	2.15193e-05	4.35553	28.6542	6.5788
Efhd1	1.56311e-07	2.15193e-05	7.24535	19.3445	2.66992
Loxl1	1.6973e-07	2.31208e-05	3.11107	89.2324	28.6822
Slc43a3	1.97911e-07	2.66788e-05	3.27947	81.2632	24.7794
Klhdc7a	2.03578e-07	2.71599e-05	9.29383	20.853	2.24375
Lypd5	2.06678e-07	2.72921e-05	3.74309	39.6949	10.6048
Adgrd1	2.11727e-07	2.76312e-05	3.56872	62.2649	17.4474
Npr3	2.13516e-07	2.76312e-05	5.75723	57.858	10.0496
Zfp469	3.35685e-07	4.30108e-05	3.97492	70.6481	17.7735
Car6	3.48933e-07	4.427e-05	19.1973	11.824	0.615922
Lyz1	4.01766e-07	4.99928e-05	8.02137	12.7565	1.59032
Nbl1	4.46174e-07	5.3962e-05	3.01031	80.8515	26.8582
Vgll3	5.19584e-07	6.16875e-05	3.25516	44.4682	13.6609
C1qtnf1	5.31467e-07	6.25247e-05	3.62981	50.1893	13.827
Col12a1	6.07004e-07	7.0768e-05	2.78869	220.559	79.0905
Pcsk6	6.13649e-07	7.09038e-05	2.89704	121.097	41.8002
Sfrp4	6.6091e-07	7.50249e-05	5.41085	33.6644	6.22164
Slc7a10	7.38787e-07	8.24193e-05	9.30141	17.2848	1.8583
Itih5	8.68436e-07	9.36536e-05	2.59034	179.727	69.3833
Adamts8	1.0354e-06	0.000109829	15.0984	10.3844	0.68778
Mboat2	1.1611e-06	0.000122161	3.10068	46.102	14.8684
Dsc1	1.21263e-06	0.000125578	3.11116	69.1023	22.2111
Cebpa	1.21299e-06	0.000125578	3.20611	110.782	34.5534
Enpp2	1.40991e-06	0.000143667	3.76162	34.8484	9.26421
Mmp14	1.614e-06	0.000161913	2.88119	126.721	43.9824
Cd163	2.06658e-06	0.000201172	3.39461	116.71	34.3809
Adcy5	2.06753e-06	0.000201172	4.77254	26.5532	5.56374
Palm	2.22287e-06	0.000214673	3.16475	54.6509	17.2687
Mmp2	2.34601e-06	0.000224887	2.74769	164.036	59.6996
Wnt2	2.52072e-06	0.000239858	9.72768	11.0565	1.1366
Adamts2	2.71691e-06	0.000254779	3.01081	135.757	45.0899
Lrg1	2.85269e-06	0.000264121	4.11529	30.8053	7.48555
Pappa2	2.85735e-06	0.000264121	6.79529	21.3528	3.14229
Clec3b	3.06378e-06	0.000281194	3.02218	89.7156	29.6857
Adgra2	3.28395e-06	0.000299279	3.29338	38.7168	11.756
Fbln2	3.31041e-06	0.000299581	2.51262	192.474	76.6027
Npr1	3.82054e-06	0.000331823	3.46294	35.5223	10.2578
Pcdh20	3.89969e-06	0.000336439	16.3536	8.5448	0.522504
Serpina12	3.96388e-06	0.000339713	4.37426	20.9184	4.78216
Adamts9	4.10453e-06	0.000347168	2.68861	68.1757	25.3573
Cpm	4.49664e-06	0.000373019	4.52684	19.374	4.2798
Stab1	4.66191e-06	0.000384243	2.7439	184.201	67.1311
Pde3b	4.69133e-06	0.000384243	5.67427	43.9483	7.74519
Atp12a	4.7892e-06	0.000389793	10.1999	12.7172	1.24679
Plat	5.06042e-06	0.000409293	3.6282	25.6229	7.06214
Scn7a	5.35219e-06	0.000430203	3.36653	47.6197	14.145
Dnm1	6.12474e-06	0.000489261	3.06386	50.2252	16.3928
Islr	6.29728e-06	0.000496909	3.43236	42.5259	12.3897
Rbp4	6.82497e-06	0.00053206	14.3446	13.3209	0.928636
Plce1	7.18338e-06	0.000556647	2.81445	65.5426	23.2879
Psapl1	7.82433e-06	0.000602707	3.26279	83.4622	25.58
Sp6	7.95544e-06	0.000609179	4.65054	16.8073	3.61405
Pcdh1	8.10362e-06	0.000613564	2.5773	57.2233	22.2028
Igfbp6	8.55391e-06	0.000643582	3.29738	74.0476	22.4565
Fcgrt	8.78777e-06	0.000653578	2.52574	99.4919	39.3911
C1qtnf6	8.75055e-06	0.000653578	3.42086	36.369	10.6315
Lce1m	9.13937e-06	0.000675843	2.64145	107.679	40.7651
Klk7	1.01818e-05	0.00074024	2.64376	62.7331	23.7287
Serping1	1.3088e-05	0.000935758	2.89802	109.66	37.8395
Lamc3	1.39919e-05	0.000989449	5.78826	16.5418	2.85782
Dapk1	1.48029e-05	0.00104067	3.01196	57.565	19.1121
Thbs3	1.55397e-05	0.00106967	2.91411	51.5563	17.692
Ctsk	1.60603e-05	0.00108815	3.63718	35.3724	9.72524
Pinlyp	1.60579e-05	0.00108815	21.4365	31.679	1.47781
Fat4	1.68117e-05	0.00113312	2.67938	50.2742	18.7633
Pla2g2f	1.70897e-05	0.00114589	2.68917	58.9954	21.9382
Fyn	1.7345e-05	0.00115702	2.60908	46.3949	17.7821
Gpc6	1.87976e-05	0.00124749	3.07677	40.0077	13.0031
Chrdl1	2.21638e-05	0.00145595	3.9633	20.8628	5.264
Adamts10	2.23797e-05	0.00146271	2.73852	45.5344	16.6274
Fmo1	2.24945e-05	0.00146282	3.00861	51.4644	17.1057
Galnt16	2.48275e-05	0.00157497	3.29709	37.6164	11.409
A530016L24Rik	2.47969e-05	0.00157497	11.0261	14.5137	1.3163
Fmo2	2.81356e-05	0.00175895	2.85861	52.3975	18.3297
St6gal1	3.23332e-05	0.0019925	3.64518	22.3244	6.12437
Gm12840	3.26247e-05	0.00200093	2.56229	84.9218	33.1429
Plin1	3.55162e-05	0.00215782	10.9471	137.682	12.577
Col1a1	4.33869e-05	0.00250656	4.41249	13345.2	3024.42
Lims2	4.40655e-05	0.00253445	2.95463	32.4051	10.9676
Mrc1	4.66618e-05	0.00266013	2.7349	138.506	50.6439
Fmod	4.75549e-05	0.00268737	7.75211	20.7513	2.67685
Ntn4	4.8781e-05	0.00274467	2.56268	37.1724	14.5053
Mrc2	4.98108e-05	0.00279048	2.61533	73.1136	27.9558
Mfap2	5.00418e-05	0.00279134	4.66677	14.315	3.06743
Pcdh19	5.13329e-05	0.00285107	2.86496	32.4239	11.3174
Csf1r	5.38358e-05	0.00296464	2.5408	110.356	43.4338
Sprr1a	6.15543e-05	0.00331906	4.1252	28.707	6.95893
Adamts12	6.23098e-05	0.00334585	2.60198	56.5578	21.7364
Acvr1c	6.33835e-05	0.00338944	6.26041	19.2971	3.08241
Rps3a2	6.41212e-05	0.00341416	4.16907	44.8029	10.7465
Cd1d1	6.43732e-05	0.00341416	9.23493	14.7396	1.59607
Tek	6.48182e-05	0.00342373	2.98693	29.5886	9.90603
Cygb	6.58097e-05	0.00344795	2.61584	46.8923	17.9263
Hcar1	6.92073e-05	0.00359683	12.9373	7.8111	0.603767
Rarres2	7.17555e-05	0.00371435	3.95032	20.8076	5.26731
Cpz	7.5986e-05	0.00391767	6.57306	13.1142	1.99514
Mmp23	7.73971e-05	0.00397459	5.20815	12.4451	2.38955
Adipoq	7.86287e-05	0.00399033	10.6558	109.474	10.2737
Crct1	7.91704e-05	0.00400212	2.96913	37.932	12.7755
Lrrc8c	8.42731e-05	0.00422705	2.51009	40.2424	16.0322
Cfd	9.22813e-05	0.00461086	7.14735	329.584	46.1127
Slc36a2	9.6999e-05	0.00477434	7.00241	19.3576	2.76441
UPREGULATED IN WT SKIN >2.5 fold
Gene name	P-value (FBN vs WT)	FDR step up (FBN vs WT)	Ratio (FBN vs WT)	Fold change (FBN vs WT)	LSMean(FBN) (FBN vs WT)	LSMean(WT) (FBN vs WT)
Myh8	8.67989e-14	4.88376e-11	0.123306	-8.10989	11.9236	96.6993
Mybph	2.96799e-11	1.1639e-08	0.233421	-4.28411	55.5026	237.779
Myh3	2.57577e-10	8.12999e-08	0.119747	-8.35093	3.98723	33.2971
Slfn4	1.00052e-09	2.69743e-07	0.0601787	-16.6172	1.18215	19.6441
Ankrd1	3.36731e-08	6.37554e-06	0.0759661	-13.1638	1.14432	15.0636
Mstn	6.65221e-08	1.07608e-05	0.393424	-2.54179	120.686	306.759
Krt6b	1.29256e-07	1.83814e-05	0.0230386	-43.4055	0.247065	10.724
BC023105	4.25441e-07	5.24345e-05	0.256475	-3.89901	10.6197	41.4062
Gm4841	1.70624e-06	0.00016985	0.230666	-4.33528	7.20883	31.2523
Actc1	2.71228e-06	0.000254779	0.355976	-2.80918	68.9106	193.582
