# Supplementary material for: Cancer Growth and Invasion Are Increased in the Tight Skin (TSK) Mouse
Source: Cancers (Basel). 2025 Sep 9;17(18):2943. doi: 10.3390/cancers17182943 (PMC12468543; doi:10.3390/cancers17182943)
Supplement: Supplementary file 1 [file cancers-17-02943-s001.zip › Table S2.xlsx]

## Sheet: Sheet1
Table S2. Differentially expressed genes in TSK and WT dorsal skin, single-cell RNA seq
UPREGULATED IN TSK SKIN >2.5 fold				UPREGULATED IN WT SKIN >2.5 fold
Gene ID	P-value (TSK skin sc vs WT Skin sc)	Fold change (TSK skin sc vs WT Skin sc)		Gene ID	P-value (TSK skin sc vs WT Skin sc)	Fold change (TSK skin sc vs WT Skin sc)
Cmah	0	6.01628		Gask1b	2.73929e-163	-2.60271
Col12a1	0	5.24668		Il1r2	3.5496e-128	-2.97534
Ildr2	0	4.07864		Pde11a	1.98166e-126	-2.85611
Sfrp4	0	3.8451		Kcnab1	1.17039e-113	-3.30196
Sbsn	1.98657e-300	3.10078		Igf2bp2	7.5888e-112	-2.63756
Wnt2	3.32559e-299	4.49934		Sult1e1	2.18056e-95	-5.64991
Aldh1a3	3.44277e-299	4.60565		Tmem26	1.79238e-94	-4.46124
Pla1a	8.08674e-281	4.05637		Lsamp	1.98452e-94	-2.66931
Col14a1	1.0773e-279	3.34683		Rspo2	5.0616e-80	-4.5264
Islr2	2.81043e-278	5.87947		Tnmd	1.80084e-65	-2.96164
Anxa3	2.5425e-275	2.99341		Gm17167	6.51221e-60	-2.50689
Sema3e	1.62637e-260	2.95399		Tdo2	2.77787e-54	-3.18778
Ptgs1	4.97888e-255	6.6864		Ryr2	5.61968e-52	-2.72007
Pamr1	2.24246e-252	2.9761		6330411D24Rik	1.79877e-51	-2.74304
Dmkn	2.14829e-242	4.93392		Gnai1	4.22265e-51	-2.70969
Ccn2	1.15966e-241	4.10324		Nmb	6.05897e-51	-2.76801
Gpc6	1.54641e-236	2.89792		Agt	4.67952e-50	-2.95144
Car8	6.40423e-234	3.94067		Cadm1	9.07181e-50	-2.61252
Mfap5	2.27554e-233	2.83866		S1pr3	2.57405e-47	-2.76976
Gm12381	2.70106e-232	6.92497		Bcl11b	1.13305e-44	-2.66892
Gnpnat1	3.44274e-228	3.43968		Fads6	5.34099e-44	-2.91915
Ccn3	9.43338e-228	7.76389		Lrrc4c	2.45746e-43	-4.12079
Ptgis	1.75202e-221	3.12119		Lgals7	4.07226e-43	-2.85479
Thbd	8.91992e-217	3.28781		Avpr1a	5.26903e-43	-2.49948
Pcdh20	2.57016e-216	4.51742		Cdh4	6.51405e-41	-2.56125
Bmp3	7.29898e-205	5.56566		Rspo3	9.33763e-37	-3.52082
Fbn1	1.5677e-200	2.70028		Gdf15	2.85276e-33	-3.20435
Rorb	2.76213e-198	3.71033		Dipk1c	4.50361e-33	-3.10597
Akr1c18	1.58566e-194	3.85379		Lrrtm4	8.29611e-32	-5.42094
Rras2	3.29327e-193	2.76872		Scin	1.08097e-31	-2.75397
Il34	1.40737e-192	3.93968		Myrip	1.26126e-29	-3.09848
Gm56730	1.37554e-190	2.50072		Cd82	1.84152e-29	-3.17402
Smpd3	5.15216e-189	2.60107		Slc15a2	9.19101e-29	-2.96237
Mdfic2	4.99966e-180	5.65725		Ntf3	1.40239e-28	-2.8336
P4ha3	2.71714e-178	6.09578		Pdgfa	3.21678e-28	-2.92802
Gngt2	8.96268e-175	3.09283		Fxyd3	2.02523e-25	-2.6075
Ano3	1.04315e-171	3.16547		Sox6	2.35037e-25	-2.61953
Cers6	1.5156e-170	2.63667		Krt5	1.37298e-24	-2.76272
Glp2r	7.29708e-170	3.44339		Ccdc27	1.75407e-24	-3.27874
Crispld1	4.97347e-168	3.03094		Hopx	3.00784e-24	-3.07799
Lurap1l	1.85064e-164	2.94584		Gucy1b1	6.50016e-24	-3.20094
Duox1	2.67167e-164	5.60614		C6	8.13911e-24	-3.27307
Dact2	1.08533e-156	5.52104		Mylk	1.02835e-23	-2.4954
Chst1	3.439e-155	4.26029		Sort1	1.06883e-23	-2.55561
Wnt10b	4.07596e-148	4.30402		Rbm24	2.36674e-23	-3.36615
Bmp6	3.15308e-143	3.58418		Sncg	1.29865e-22	-3.21209
Tmeff1	6.72321e-143	9.66216		Otulinl	4.23393e-22	-2.54234
Edn1	5.83756e-142	3.12271		Plin4	1.78022e-21	-3.05096
Nr1h4	2.52702e-136	3.65975		Krt1	2.48367e-21	-3.57344
Mcub	1.87223e-135	2.59451		Grm7	3.42087e-21	-5.46282
Duoxa1	1.32485e-132	4.55562		Tenm4	5.57888e-21	-3.93443
Cacnb4	2.09027e-127	3.5096		Gatm	8.136e-21	-2.9909
Adgrg2	5.06554e-126	2.71867		Gm13889	1.20266e-20	-4.48243
Tnfrsf21	1.82133e-122	3.82486		Astn2	2.4238e-20	-2.63229
C1qtnf7	3.0007e-118	2.7167		Nrn1	3.38327e-20	-3.05377
Fam167a	1.20974e-113	7.00288		Map2	3.39808e-20	-3.30067
Tes	4.44171e-111	4.20796		Robo2	4.44708e-20	-2.66812
Tubb4a	6.92476e-111	2.59534		Lama5	4.75806e-20	-2.96778
Ccdc68	6.98575e-100	5.20121		Gldn	6.34167e-20	-3.16754
Gm12796	1.16605e-99	3.18941		Mcam	2.10099e-19	-2.77874
Prg4	1.52388e-98	2.67752		Notch3	3.20844e-19	-2.78128
Ackr2	9.09407e-98	3.82203		Plp1	4.95688e-19	-3.34547
Neto1	3.16653e-94	7.30743		Syt13	5.53524e-19	-2.76714
E2f7	6.86403e-94	3.28508		Ly6d	5.76928e-19	-2.79767
Tnfrsf11b	8.10987e-93	7.71865		Nav2	6.636e-19	-3.12378
Sntg1	2.48309e-90	2.54309		Mpz	1.34417e-18	-2.79466
Ackr4	3.84189e-90	4.1826		Pla2g2e	1.50968e-18	-2.60354
Adora2b	7.25883e-90	2.67435		Adra1a	1.60684e-18	-3.4342
Tll2	1.08756e-86	8.88375		Gucy1a1	2.25389e-18	-2.828
Nalf2	3.96816e-85	4.06802		Ppp1r14a	2.31725e-18	-2.64771
D130009I18Rik	8.58166e-85	2.58628		Pcp4l1	2.49623e-18	-3.61015
D630033O11Rik	1.31449e-84	4.21395		Scn3a	2.63397e-18	-4.97611
Gm45187	2.4148e-77	4.15287		Gjc3	3.0363e-18	-3.45036
Dync1i1	3.56486e-68	10.5302		Acta2	3.7829e-18	-3.47648
2200002D01Rik	1.7409e-65	2.69936		Sorbs2	4.24352e-18	-2.9449
Snhg11	4.80161e-65	3.08938		Bcam	5.16972e-18	-2.78804
Gprc5a	4.76939e-64	2.86406		Col23a1	5.94095e-18	-2.53851
Itgb7	9.27028e-62	3.67027		Mal	1.04472e-17	-2.88236
AA467197	1.9772e-60	6.36552		Tspan7	1.23023e-17	-2.55431
Ctnnd2	1.29832e-56	4.81379		Aldh3a1	2.3717e-17	-2.71528
Slc7a7	1.39991e-56	3.16807		Adamts17	2.38093e-17	-2.7516
Hhipl1	3.5637e-55	2.68299		Cap2	2.6733e-17	-2.55058
Mcf2l	4.23956e-55	2.54023		Mlip	3.20063e-17	-3.02868
Mrgprg	4.21665e-54	7.49503		Tmem51	3.27988e-17	-2.51692
Wnt16	9.05099e-54	2.77526		Plekhb1	1.14293e-16	-3.34553
Spsb4	8.41654e-53	3.90755		Dgkb	1.98462e-16	-2.57867
Trpv4	3.31206e-52	3.68058		Myh11	2.27511e-16	-3.07937
Gm33474	3.6218e-50	3.09296		Kcnip4	3.11673e-16	-3.16736
Gabra2	3.99342e-47	5.98136		Ntng1	8.24767e-16	-3.49685
Kcnc2	1.38554e-43	4.1529		Itga6	9.3578e-16	-2.66733
Nkx6-1	1.12425e-42	4.36428		Ano1	1.91449e-15	-3.28852
Cxxc4	1.41066e-42	3.1286		Calm4	2.27935e-15	-5.33707
Cldn3	1.57799e-42	3.86809		Perp	2.62642e-15	-3.30804
Mexis	4.31752e-40	2.52959		Sostdc1	8.58799e-15	-3.31901
Gpr39	5.05195e-40	2.54766		Itga7	1.26874e-14	-2.58479
Ccn5	3.28336e-37	2.768		Bcar3	1.43668e-14	-2.49874
Minar2	1.12843e-36	3.11635		Hunk	1.84581e-14	-2.59325
Ass1	7.00341e-36	3.10037		Pdlim3	1.85092e-14	-2.69473
Slc44a5	4.65412e-33	5.02921		Fa2h	1.92957e-14	-3.66699
Gm49692	7.43809e-32	3.62002		Tagln	2.64188e-14	-3.56132
Adamts19	7.57306e-32	3.31563		S100b	3.05175e-14	-2.52201
Oxtr	3.09364e-28	2.91943		Sfrp5	5.38625e-14	-2.62054
Gm38403	2.99145e-27	3.00682		Ugt8a	5.51943e-14	-3.33888
Stxbp5l	1.70943e-23	3.083		Myocd	6.73544e-14	-3.3458
Zfp992	3.38761e-23	2.54933		Cdh6	1.18844e-13	-2.92665
Gm49257	4.12674e-23	2.73769		Irag1	1.70029e-13	-2.85527
Gm49212	6.78283e-23	2.79232		Vat1l	1.76535e-13	-2.85989
Lhx8	2.40129e-21	2.55064		Dsp	1.95425e-13	-4.04323
Colec10	8.41833e-21	2.64654		Ncmap	2.35643e-13	-3.04569
Itgb6	1.06125e-20	2.63561		Pln	2.46965e-13	-3.4609
Trim30e-ps1	5.06823e-19	2.64528		Col6a5	2.55433e-13	-2.99671
Csf2	2.72894e-17	4.66851		Zfp467	2.77814e-13	-2.52211
Gm43154	7.13828e-14	3.15177		Itgb8	3.09422e-13	-3.31873
Nrxn3	8.44599e-13	3.25087		Asxl3	4.14383e-13	-3.76332
Cxcl5	4.97855e-11	17.945		Lmod1	6.1878e-13	-2.77559
Mx1	2.25882e-10	3.42474		Tcf15	8.17537e-13	-3.357
Ccl4	5.64719e-10	4.91699		Nrarp	8.32352e-13	-3.6623
Ifi209	8.71665e-09	3.67227		Krt15	9.26271e-13	-2.82994
Slfn4	2.25829e-06	3.65217		Spint2	1.07662e-12	-2.81376
Il1rl1	1.09278e-05	4.23106		Nrip2	1.27971e-12	-2.62849
Ccnb2	0.000411607	2.73301		Ces2e	1.28911e-12	-4.11104
				Gpm6a	1.49452e-12	-3.28646
				Gng2	2.71392e-12	-2.53194
				Kif1a	3.38743e-12	-2.98317
				9530034E10Rik	3.8483e-12	-2.9306
				Tinagl1	4.93853e-12	-2.6038
				Pllp	5.33443e-12	-2.50821
				Dsc3	8.8424e-12	-3.90361
				Itgb4	2.10444e-11	-2.84112
				Cnn1	2.12056e-11	-2.77573
				Fam25c	3.57354e-11	-3.80476
				Itga3	3.64854e-11	-2.64804
				Arhgef26	5.56259e-11	-2.81367
				Gm94	7.61169e-11	-6.51413
				Pax7	1.12664e-10	-2.97452
				Ttc9	1.99123e-10	-3.11193
				Pawr	2.076e-10	-2.71502
				Bcas1	2.48879e-10	-2.58695
				Gm56971	3.07217e-10	-2.67025
				Fam81a	3.4686e-10	-2.65755
				Chd7	3.68245e-10	-2.97031
				Arap2	3.697e-10	-2.63431
				Insc	3.76312e-10	-2.79841
				Gas2l3	4.23763e-10	-2.52693
				Cox4i2	4.71753e-10	-2.54403
				Slc27a6	6.42273e-10	-2.55225
				Mt4	6.56414e-10	-4.96119
				Mag	6.82479e-10	-2.79657
				Cdh1	7.17067e-10	-3.31158
				Smco3	7.75977e-10	-2.69515
				Kcnma1	9.71951e-10	-2.90643
				Map3k7cl	1.08222e-09	-2.7531
				Susd5	1.24927e-09	-2.69777
				Edn3	1.33938e-09	-2.56232
				Pax3	1.39704e-09	-9.14294
				Foxd3	1.43367e-09	-2.84802
				Timp4	1.79697e-09	-2.59744
				Sfn	1.92602e-09	-2.95997
				Chrm2	4.61445e-09	-2.70457
				Col17a1	7.07572e-09	-2.72253
				Cmtm5	1.12026e-08	-2.78538
				Lmcd1	1.21441e-08	-2.82853
				Sh3bgr	1.58936e-08	-2.4957
				Gal3st1	4.27922e-08	-2.59709
				Calcr	4.52064e-08	-3.55309
				Dapl1	6.89898e-08	-5.45861
				Rxrg	6.99328e-08	-2.89115
				Col19a1	7.71735e-08	-2.7648
				Dusp15	1.09863e-07	-2.50326
				Ces2b	1.21285e-07	-2.79065
				Dct	1.70043e-07	-19.8312
				Ly6g6c	2.10054e-07	-2.64327
				Hey2	2.21967e-07	-2.62693
				Rapgef5	2.49559e-07	-2.53163
				Nlgn1	2.49569e-07	-2.49957
				Pou3f1	3.68746e-07	-2.66211
				Rasl11a	3.86251e-07	-2.53418
				Moxd1	4.03118e-07	-3.05501
				Hs3st6	5.55376e-07	-2.53362
				Crabp1	7.44901e-07	-3.13578
				Casz1	8.1988e-07	-2.97799
				Dsg1a	9.95994e-07	-3.0228
				Pof1b	1.30535e-06	-3.85829
				Rnase1	1.31399e-06	-2.82876
				ENSMUSG00000121482	1.41763e-06	-2.71998
				Vwf	1.62745e-06	-2.78506
				Grem1	3.19011e-06	-3.3984
				Ptgds	3.34434e-06	-7.47837
				Dusp26	3.89183e-06	-2.55619
				Asb5	4.3601e-06	-3.20719
				Erfe	4.60046e-06	-2.55234
				Adarb2	5.08894e-06	-2.98131
				Ccl21a	6.1931e-06	-7.07565
				Srcin1	6.20672e-06	-3.01511
				Tyrp1	6.5112e-06	-3.63268
				Skint6	1.08929e-05	-4.3365
				Serpinb5	1.37976e-05	-2.57956
				Mcoln3	1.6684e-05	-3.33996
				Cntf	1.73061e-05	-2.59318
				Fstl4	2.21884e-05	-5.55873
				Kcnh8	2.66356e-05	-3.30345
				Cacnb2	2.66997e-05	-2.63627
				Cldn1	3.21788e-05	-3.06338
				Prom2	3.61889e-05	-3.51923
				Slc26a7	5.69403e-05	-2.85266
				Adgrg1	7.09994e-05	-2.95834
				S100a14	7.4981e-05	-2.87361
				Irf6	8.99508e-05	-2.93244
				Mmrn1	0.000104047	-3.94578
				Apba2	0.000115382	-3.54203
				Lama3	0.000126821	-2.50779
				Gm12068	0.000163264	-3.92665
				Pdzk1ip1	0.000195462	-3.62011
				Pmp2	0.000215965	-2.81751
				Pcdh15	0.000228088	-3.87985
				Ly6g6e	0.000279181	-3.07574
				Cpm	0.000296342	-3.53331
				Mpzl2	0.000413559	-3.43712
				2600014E21Rik	0.000457866	-2.64487
				Kit	0.000720672	-3.8217
				Epha5	0.000786777	-3.61876
				Mall	0.00081325	-2.88588
				Gm20754	0.000880505	-3.65327
				Cdh20	0.000918289	-3.51871
				Fabp5	0.000937156	-3.59759
				Stmn2	0.00101127	-3.06242
				Clca3a2	0.00106424	-2.80849
				Pcp4	0.00127245	-2.5452
				Tacstd2	0.00129587	-2.81427
				Aqp3	0.00142014	-3.42351
				Cdh3	0.00144416	-2.8673
				Gjb1	0.00204429	-2.63351
				Xirp2	0.00492917	-2.5533
				Igfbp2	0.00499619	-2.85495
				Coch	0.00507209	-4.54756
				Fcgr2b	0.00507482	-3.49397
				Ptn	0.00697178	-2.69719
				Cfd	0.00749834	-10.8576
				Them5	0.00889331	-2.57578
				Cldn5	0.00972132	-2.72834
				Rtl4	0.0103826	-2.76713
				Flg2	0.0128166	-4.07522
				Lad1	0.0175687	-2.62708
				Cidea	0.0282259	-2.98968
				St6galnac3	0.0284223	-2.52628
				Dkkl1	0.0285052	-3.02142
				Orm1	0.037039	-2.881
				2310050C09Rik	0.0421887	-2.80905
				Fgf14	0.0422597	-2.79025
				Kera	0.0471778	-2.5805
