# Supplementary material for: Cancer Growth and Invasion Are Increased in the Tight Skin (TSK) Mouse
Source: Cancers (Basel). 2025 Sep 9;17(18):2943. doi: 10.3390/cancers17182943 (PMC12468543; doi:10.3390/cancers17182943)
Supplement: Supplementary file 1 [file cancers-17-02943-s001.zip › Table S3.xlsx]

## Sheet: Sheet1
Table S3. Associated to Fig. 6g. Absolute number of positive cells for CD3, NKR, and LCN2.
	CD3	NKR	LCN2
TSK	1238.4	46.12	21.99
TSK	744.8	91.65	125.23
TSK	1325.9	72.31	91.18
TSK	1438.3	89.06	7.283
TSK	254.73	39.48	25.61
TSK	830.79	80.25	13.83
TSK	599.84	23.58	1.975
WT	2451.1	257.01	0.4122
WT	2506	90.51	0.9414
WT	1759.3	113.18	1.911
WT	3217.6	133.5	2.832
WT	1257	202.13	3.476
WT	1920.9	105.27	1.799
WT	970.42	114.21	0.836
WT	1952.9	49.55	1.306
WT	2268.4	168.91	6.623
WT	2678.5	78.86	28.32
WT	2194.1	65.14	15
